# Supplementary material for: Genome‐Wide Association Study of Lean Body Mass Response to Resistance Training in Young Asians
Source: J Cachexia Sarcopenia Muscle. 2026 Jul 15;17(4):e70347. doi: 10.1002/jcsm.70347 (PMC13371584; doi:10.1002/jcsm.70347)
Supplement: Supplementary file 2 — Table S1: General characteristics of participants. Table S2: All SNPs in LD (r 2 > 0.6) of identified independent significant SNPs. Table S3: Abbreviations and full names, pathway and Gene Ontology (GO) annotations of the nearest Gene of the SNPs. Table S4: Significant single‐tissue eQTLs for loci associated with resistance training response in all tissues. Table S5: Results of the stepwise regression analyses. [file JCSM-17-e70347-s002.xlsx]

## Sheet: Supplemental Information
Genome wide association study of Lean body mass response to resistance training in young Asians
Supplementary Table S1. General characteristics of participants
Supplementary Table S2. All SNPs in LD (r2>0.6) of identified independent significant SNPs
Supplementary Table S3. Abbreviations and full names, pathway and Gene Ontology (GO) annotations of the nearest Gene of the SNPs
Supplementary Table S4. Significant single-tissue eQTLs for loci associated with resistance training response in all tissues
Supplementary Table S5 Results of the stepwise regression analyses

## Sheet: Supplementary Table S1
Supplementary Table S1. General characteristics of participants
	All(mean±sd,187)	Female(mean±sd,187)	Male(mean±sd,91)	Range(All)
Age(year)	21.5±2.0	21.0±1.2	21.8±2.4	18-25
Height(m)	1.71±0.08	1.78±0.06	1.65±0.05	1.50-2.00
Weight(kg)	63.6±13.1	71.2±12.2	56.3±9.2	38.8-113.4
body mass index(kg/m2)	21.7±3.2	22.6±3.2	20.7±2.8	15.9-34.2
LBM-baseline(kg)	45.3±9.9	54.1±5.7	37.0±4.2	27.8-67.9
LBM-post(kg)	47.0±10.2**	56.0±6.1**	38.6±4.3**	28.7-74.1
△LBM(kg)	1.7±1.5	1.9±1.9	1.6±1.2	-11
△LBM-percentage (%)	3.9±3.3	3.58±3.46	4.3±3.2	-19.6
Note: △LBM= LBM-post﹣LBM-baseline; △LBM-percentage= (LBM-post﹣LBM-baseline)/ LBM-baseline*100;**: significant Pre to Post increases in LBM (P<0.01);

## Sheet: Supplementary Table S2
Supplementary Table S2. All SNPs in LD (r2>0.6) of identified independent significant SNPs
rsID	chr	pos	non_effect_allele	effect_allele	MAF	gwasP	beta	r2	IndSigSNP	nearestGene	dist	func	CADD	RDB	minChrState	commonChrState	posMapFilt	eqtlMapFilt	ciMapFilt
rs10212396	3	77476889	T	C	0.2748	8.2e-06	-1.641	1	rs10212396	ROBO2	0	intronic	20.7	2a	1	15	1	0	0
rs10462606	5	16982027	C	T	0.1587	8.827e-06	2.247	0.992624	rs12519717	RNU6-660P	39966	intergenic	2.55	5	5	15	0	1	1
rs34404690	5	16983552	G	A	0.1577	9.575e-06	2.271	1	rs12519717	RNU6-660P	41491	intergenic	0.659	2a	1	15	0	1	1
rs12519717	5	16984504	G	A	0.1577	8.705e-06	2.332	1	rs12519717	RNU6-660P	42443	intergenic	1.675	5	5	15	0	0	1
rs12055037	5	141815823	A	G	0.1121	4.27e-06	2.823	1	rs12055037	AC005592.2	0	ncRNA_intronic	0.072	6	5	5	0	0	1
rs2131183	8	18664444	G	C	0.1944	1.713e-06	2.177	1	rs2131183	PSD3	0	intronic	0.925	7	1	15	1	1	1
rs182795255	8	39243380	T	A	0.07738	7.813e-06	3.13	0.909066	rs75968146	ADAM5	0	ncRNA_intronic	0.989	6	14	15	0	0	1
rs192025778	8	39243667	T	G	0.07738	6.712e-06	3.039	1	rs75968146	ADAM5	0	ncRNA_intronic	0.119	6	14	15	0	0	1
rs183117454	8	39243714	T	C	0.07738	6.712e-06	3.039	1	rs75968146	ADAM5	0	ncRNA_intronic	12.21	6	14	15	0	0	1
rs76244661	8	39244393	G	T	0.07738	6.712e-06	3.039	1	rs75968146	ADAM5	0	ncRNA_intronic	0.642	6	14	15	0	0	1
rs75968146	8	39244466	C	A	0.07738	6.712e-06	3.039	1	rs75968146	ADAM5	0	ncRNA_intronic	6.136	7	14	15	0	0	1
rs79822037	8	39247943	T	C	0.07738	9.376e-06	3.044	1	rs75968146	ADAM5	0	ncRNA_intronic	10.68	7	14	15	0	0	1
rs4370982	12	20988657	G	C	0.08433	2.096e-06	3.408	1	rs4370982	SLCO1B3:LST3:SLCO1B7	0	intronic	5.331	7	5	15	1	1	0
rs6416561	15	91699075	A	G	0.06052	4.021e-06	3.122	0.924886	rs74038095	SV2B	0	intronic	6.075	5	7	14	1	1	1
rs74038081	15	91701451	T	C	0.05952	3.919e-06	3.1	0.969401	rs74038095	SV2B	0	intronic	6.914	5	5	15	1	1	1
rs74038083	15	91702229	C	T	0.05853	3.919e-06	3.1	0.954075	rs74038095	SV2B	0	intronic	8.007	7	7	15	1	1	1
rs8030384	15	91702472	G	A	0.05754	3.616e-06	3.1	0.969298	rs74038095	SV2B	0	intronic	1.041	5	7	15	1	1	1
rs2078879	15	91703911	G	A	0.05655	4.605e-06	3.137	0.954048	rs74038095	SV2B	0	intronic	4.056	NA	5	15	1	1	1
rs55932911	15	91706501	G	A	0.05853	4.605e-06	3.137	0.984615	rs74038095	SV2B	0	intronic	2.794	6	9	15	1	1	1
rs147269904	15	91706593	A	G	0.05853	4.605e-06	3.137	0.984615	rs74038095	SV2B	0	intronic	11.43	7	9	15	1	1	1
rs148472235	15	91706820	C	T	0.06845	9.411e-06	3.071	0.852875	rs74038095	SV2B	0	intronic	4.771	7	9	15	1	1	1
rs111917749	15	91707460	G	A	0.05853	4.605e-06	3.137	0.984615	rs74038095	SV2B	0	intronic	3.413	7	9	15	1	1	1
rs59119768	15	91708516	G	A	0.05853	4.605e-06	3.137	0.984615	rs74038095	SV2B	0	intronic	0.069	7	9	9	1	1	1
rs57374761	15	91709776	C	T	0.05853	4.605e-06	3.137	0.984615	rs74038095	SV2B	0	intronic	1.501	5	8	9	1	1	1
rs72764757	15	91710667	G	T	0.05853	1.434e-06	3.36	0.984615	rs74038095	SV2B	0	intronic	0.819	7	9	15	1	1	1
rs74038091	15	91711883	G	A	0.05853	1.434e-06	3.36	0.984615	rs74038095	SV2B	0	intronic	11.69	5	9	15	1	1	1
rs59677390	15	91712410	G	A	0.05853	1.434e-06	3.36	0.984615	rs74038095	SV2B	0	intronic	6.002	7	9	15	1	1	1
rs57102165	15	91712420	C	T	0.05853	5.594e-06	3.243	0.984615	rs74038095	SV2B	0	intronic	0.743	6	9	15	1	1	1
rs17594552	15	91712789	G	A	0.05853	5.594e-06	3.243	0.984615	rs74038095	SV2B	0	intronic	0.149	5	9	15	1	1	1
rs72764764	15	91713321	T	A	0.05853	6.558e-06	3.233	0.984615	rs74038095	SV2B	0	intronic	1.985	7	9	15	1	1	1
rs75859643	15	91713459	C	T	0.05853	1.733e-06	3.398	0.984615	rs74038095	SV2B	0	intronic	0.386	7	9	15	1	1	1
rs112396280	15	91713611	G	A	0.05853	6.956e-06	3.276	0.984615	rs74038095	SV2B	0	intronic	0.526	6	9	15	1	0	1
rs74038094	15	91715178	A	G	0.05952	5.607e-06	3.317	1	rs74038095	SV2B	0	intronic	0.619	5	9	15	1	1	1
rs74038095	15	91715408	C	A	0.05952	1.175e-06	3.447	1	rs74038095	SV2B	0	intronic	3.776	5	9	15	1	1	1
rs11856697	15	91715511	A	G	0.05952	1.175e-06	3.447	1	rs74038095	SV2B	0	intronic	6.463	5	9	15	1	1	1
rs73966436	18	20635776	T	C	0.05655	2.063e-06	3.543	1	rs73966436	RBBP8	29324	intergenic	0.058	5	5	15	0	0	1
rs12625907	20	13163445	G	A	0.2183	9.284e-07	2.306	1	rs12625907	SPTLC3	16033	intergenic	0.175	6	9	15	0	0	0
rs73610454	20	13167160	C	G	0.2163	4.132e-06	2.11	0.931574	rs12625907	SPTLC3	19748	intergenic	0.648	7	2	15	0	0	0
rs73610455	20	13167179	C	A	0.2163	4.132e-06	2.11	0.931574	rs12625907	SPTLC3	19767	intergenic	1.349	6	2	15	0	0	0
rs6033635	20	13167329	G	C	0.2163	5.175e-06	2.115	0.931574	rs12625907	SPTLC3	19917	intergenic	0.044	7	2	15	0	1	0
rs6109750	20	13184732	T	C	0.1984	7.689e-06	2.058	0.801908	rs12625907	ISM1	17685	intergenic	15.29	7	5	15	0	0	0
rs6105046	20	13186202	C	T	0.1984	7.689e-06	2.058	0.801908	rs12625907	ISM1	16215	intergenic	0.588	4	7	15	0	0	0
rs61291103	20	13188799	C	T	0.1984	7.689e-06	2.058	0.801908	rs12625907	ISM1	13618	intergenic	0.982	7	5	15	0	0	0
rs59351380	20	13190224	T	C	0.1984	7.689e-06	2.058	0.801908	rs12625907	ISM1	12193	intergenic	1.871	7	5	15	0	0	0
Note: SNP P-values were computed using the linear regression model of additive allelic effects in PLINK (N = 187 individuals). The P-values of the genome-wide significance is printed in bold font. See Online Methods for the definition of independent significant SNPs. rsID, rs number of the SNP; chr, Chromosome; pos, base pair position on hg19; non_effect_allele, Non-effect/non-risk allele if it i…

## Sheet: Supplementary Table S3
Supplementary Table S3. Abbreviations and full names, pathway and Gene Ontology (GO) annotations of the nearest Gene of the SNPs
Abbreviation	Full name	Pathways	Gene Ontology (GO) annotations
ROBO2	Roundabout Guidance Receptor 2	Nervous system development and Regulation of expression of SLITs and ROBOs.	identical protein binding and axon guidance receptor activity
MYO10	Myosin X	Regulation of actin dynamics for phagocytic cup formation and Nervous system development.	calmodulin binding and cytoskeletal motor activity
RNU6-660P	Pseudogene	-	-
AC005592.2	-	-	-
PSD3	Pleckstrin And Sec7 Domain Containing 3	-	phospholipid binding and guanyl-nucleotide exchange factor activity
ADAM5	ADAM Metallopeptidase Domain 5	-	-
SLCO1B3	Solute Carrier Organic Anion Transporter Family Member 1B3	Synthesis of bile acids and bile salts	transporter activity and organic anion transmembrane transporter activity
SV2B	Synaptic Vesicle Glycoprotein 2B	Uptake and actions of bacterial toxins	transporter activity and transmembrane transporter activity
RBBP8	Retinoblastoma Binding Protein 8	Resolution of D-loop Structures through Holliday Junction Intermediates and Homologous DNA Pairing and Strand Exchange.	damaged DNA binding and transcription corepressor activity
SPTLC3	Serine Palmitoyltransferase Long Chain Base Subunit 3	Sphingolipid metabolism	pyridoxal phosphate binding and transaminase activity
ISM1	Isthmin 1	-	-
Note: The Pathways and Gene Ontology (GO) annotations of genes was retrieved in the Genecards database

## Sheet: Supplementary Table S4
Supplementary Table S4. Significant single-tissue eQTLs for loci associated with resistance training response in all tissues
rsID	IndSigSNP	chr	pos	db	tissue	testedAllele	RiskIncAllele	eqtlMapFilt	p	signed_stats	FDR	alignedDirection	gene	symbol
rs10462730	rs12519717	5	16980192	GTEx/v8	Thyroid	C	C	1	8.47e-05	-0.12106	3.85e-10	-	ENSG00000145555	MYO10
rs11748695	rs12519717	5	16980468	GTEx/v8	Thyroid	G	G	1	8.47e-05	-0.12106	3.85e-10	-	ENSG00000145555	MYO10
rs11745683	rs12519717	5	16980570	GTEx/v8	Thyroid	C	C	1	8.47e-05	-0.12106	3.85e-10	-	ENSG00000145555	MYO10
rs9765318	rs12519717	5	16980573	GTEx/v8	Thyroid	G	G	1	8.47e-05	-0.12106	3.85e-10	-	ENSG00000145555	MYO10
rs11742169	rs12519717	5	16980659	GTEx/v8	Thyroid	A	A	1	8.47e-05	-0.12106	3.85e-10	-	ENSG00000145555	MYO10
rs6886055	rs12519717	5	16980834	GTEx/v8	Thyroid	A	A	1	6.55e-05	-0.122755	3.85e-10	-	ENSG00000145555	MYO10
rs6885964	rs12519717	5	16980960	GTEx/v8	Thyroid	T	T	1	6.55e-05	-0.122755	3.85e-10	-	ENSG00000145555	MYO10
rs6886111	rs12519717	5	16981012	GTEx/v8	Thyroid	T	T	1	6.55e-05	-0.122755	3.85e-10	-	ENSG00000145555	MYO10
rs6886590	rs12519717	5	16981139	GTEx/v8	Thyroid	A	A	1	6.55e-05	-0.122755	3.85e-10	-	ENSG00000145555	MYO10
rs10462731	rs12519717	5	16981743	GTEx/v8	Thyroid	C	C	1	6.45e-05	-0.122745	3.85e-10	-	ENSG00000145555	MYO10
rs10462732	rs12519717	5	16981803	GTEx/v8	Thyroid	A	A	1	6.55e-05	-0.122755	3.85e-10	-	ENSG00000145555	MYO10
rs10462733	rs12519717	5	16981851	GTEx/v8	Thyroid	T	T	1	6.55e-05	-0.122755	3.85e-10	-	ENSG00000145555	MYO10
rs10462734	rs12519717	5	16981904	GTEx/v8	Thyroid	C	C	1	6.55e-05	-0.122755	3.85e-10	-	ENSG00000145555	MYO10
rs10462735	rs12519717	5	16981919	GTEx/v8	Thyroid	T	T	1	6.55e-05	-0.122755	3.85e-10	-	ENSG00000145555	MYO10
rs10462736	rs12519717	5	16982026	GTEx/v8	Thyroid	C	C	1	6.55e-05	-0.122755	3.85e-10	-	ENSG00000145555	MYO10
rs10462606	rs12519717	5	16982027	GTEx/v8	Thyroid	T	T	1	0.000120464	-0.118664	3.85e-10	-	ENSG00000145555	MYO10
rs10462737	rs12519717	5	16982225	GTEx/v8	Thyroid	G	G	1	6.55e-05	-0.122755	3.85e-10	-	ENSG00000145555	MYO10
rs10462738	rs12519717	5	16982226	GTEx/v8	Thyroid	A	A	1	6.55e-05	-0.122755	3.85e-10	-	ENSG00000145555	MYO10
rs11744277	rs12519717	5	16983256	GTEx/v8	Thyroid	A	A	1	6.45e-05	-0.122745	3.85e-10	-	ENSG00000145555	MYO10
rs34404690	rs12519717	5	16983552	GTEx/v8	Thyroid	A	A	1	2.7e-05	-0.130479	3.85e-10	-	ENSG00000145555	MYO10
rs62369700	rs12519717	5	16983659	GTEx/v8	Thyroid	A	A	1	6.45e-05	-0.122745	3.85e-10	-	ENSG00000145555	MYO10
rs6867753	rs12519717	5	16984284	GTEx/v8	Thyroid	A	A	1	6.45e-05	-0.122745	3.85e-10	-	ENSG00000145555	MYO10
rs6867528	rs12519717	5	16984459	GTEx/v8	Thyroid	G	G	1	6.45e-05	-0.122745	3.85e-10	-	ENSG00000145555	MYO10
rs11133867	rs12519717	5	16984660	GTEx/v8	Thyroid	A	A	1	6.45e-05	-0.122745	3.85e-10	-	ENSG00000145555	MYO10
rs6868506	rs12519717	5	16984866	GTEx/v8	Thyroid	T	T	1	6.45e-05	-0.122745	3.85e-10	-	ENSG00000145555	MYO10
rs6890004	rs12519717	5	16985036	GTEx/v8	Thyroid	G	G	1	6.55e-05	-0.122755	3.85e-10	-	ENSG00000145555	MYO10
rs55732864	rs12519717	5	16985296	GTEx/v8	Thyroid	C	C	1	5.4e-05	-0.124088	3.85e-10	-	ENSG00000145555	MYO10
rs11750235	rs12519717	5	16985430	GTEx/v8	Thyroid	C	C	1	5.4e-05	-0.124088	3.85e-10	-	ENSG00000145555	MYO10
rs11740268	rs12519717	5	16985438	GTEx/v8	Thyroid	G	G	1	5.4e-05	-0.124088	3.85e-10	-	ENSG00000145555	MYO10
rs11746872	rs12519717	5	16985506	GTEx/v8	Thyroid	T	T	1	5.4e-05	-0.124088	3.85e-10	-	ENSG00000145555	MYO10
rs10866517	rs12519717	5	16985573	GTEx/v8	Thyroid	A	A	1	5.4e-05	-0.124088	3.85e-10	-	ENSG00000145555	MYO10
rs6874372	rs12519717	5	16986081	GTEx/v8	Thyroid	G	G	1	5.49e-05	-0.124086	3.85e-10	-	ENSG00000145555	MYO10
rs3853122	rs12519717	5	16987133	GTEx/v8	Thyroid	A	A	1	5.49e-05	-0.124086	3.85e-10	-	ENSG00000145555	MYO10
rs17542826	rs12519717	5	16987747	GTEx/v8	Thyroid	A	A	1	7.62e-05	-0.121421	3.85e-10	-	ENSG00000145555	MYO10
rs6896683	rs12519717	5	16988253	GTEx/v8	Thyroid	A	A	1	4.67e-05	-0.125781	3.85e-10	-	ENSG00000145555	MYO10
rs75282937	rs75968146	8	39222355	GTEx/v8	Adipose_Visceral_Omentum	G	G	1	5.3e-05	-0.6285	0.0460123	-	ENSG00000169495	HTRA4
rs2131183	rs75968146	8	18664444	GTEx/v8	Brain_Spinal_cord_cervical_c-1	C	C	1	1.02e-06	0.422546	1.79e-05	+	ENSG00000156011	PSD3
rs4370982	rs4370982	12	20988657	GTEx/v8	Whole_Blood	C	C	1	0.000139813	0.342439	6.08e-08	+	ENSG00000134548	C12orf39
rs11635739	rs74038095	15	91691601	GTEx/v8	Adipose_Subcutaneous	C	C	1	7.45e-06	0.179203	2.42e-17	+	ENSG00000185518	SV2B
rs2188461	rs74038095	15	91693462	GTEx/v8	Adipose_Subcutaneous	G	C	1	9.68e-05	-0.158293	2.42e-17	+	ENSG00000185518	SV2B
rs72764764	rs74038095	15	91713321	GTEx/v8	Adipose_Subcutaneous	A	A	1	9.62e-05	0.163577	2.42e-17	+	ENSG00000185518	SV2B
rs17594552	rs74038095	15	91712789	GTEx/v8	Colon_Sigmoid	A	A	1	3.71e-05	-0.173438	2.56e-26	-	ENSG00000185518	SV2B
rs72764764	rs74038095	15	91713321	GTEx/v8	Colon_Sigmoid	A	A	1	2.14e-05	-0.180042	2.56e-26	-	ENSG00000185518	SV2B
rs74038062	rs74038095	15	91685417	GTEx/v8	Muscle_Skeletal	T	T	1	2.32e-05	-0.299622	1.69e-36	-	ENSG00000185518	SV2B
rs16945263	rs74038095	15	91690321	GTEx/v8	Muscle_Skeletal	C	C	1	4.09e-05	-0.285976	1.69e-36	-	ENSG00000185518	SV2B
rs9672505	rs74038095	15	91695362	GTEx/v8	Muscle_Skeletal	A	A	1	6.76e-05	-0.262885	1.69e-36	-	ENSG00000185518	SV2B
rs9672512	rs74038095	15	91695396	GTEx/v8	Muscle_Skeletal	A	A	1	6.94e-05	-0.274533	1.69e-36	-	ENSG00000185518	SV2B
rs59134725	rs74038095	15	91695726	GTEx/v8	Muscle_Skeletal	C	C	1	2.66e-05	-0.275529	1.69e-36	-	ENSG00000185518	SV2B
rs55917369	rs74038095	15	91695745	GTEx/v8	Muscle_Skeletal	G	G	1	2.66e-05	-0.275529	1.69e-36	-	ENSG00000185518	SV2B
rs59119768	rs74038095	15	91708516	GTEx/v8	Muscle_Skeletal	A	A	1	2.06e-05	-0.301604	1.69e-36	-	ENSG00000185518	SV2B
rs59677390	rs74038095	15	91712410	GTEx/v8	Muscle_Skeletal	A	A	1	4.18e-05	-0.286036	1.69e-36	-	ENSG00000185518	SV2B
rs75859643	rs74038095	15	91713459	GTEx/v8	Muscle_Skeletal	T	T	1	9.56e-05	-0.284365	1.69e-36	-	ENSG00000185518	SV2B
rs74038095	rs74038095	15	91715408	GTEx/v8	Muscle_Skeletal	A	A	1	8.87e-05	-0.280651	1.69e-36	-	ENSG00000185518	SV2B
rs11635739	rs74038095	15	91691601	GTEx/v8	Nerve_Tibial	C	C	1	5.39e-10	-0.223054	1.67e-104	-	ENSG00000185518	SV2B
rs2188461	rs74038095	15	91693462	GTEx/v8	Nerve_Tibial	G	C	1	3.68e-10	0.230147	1.67e-104	-	ENSG00000185518	SV2B
rs57102165	rs74038095	15	91712420	GTEx/v8	Nerve_Tibial	T	T	1	2.09e-05	-0.170071	1.67e-104	-	ENSG00000185518	SV2B
rs17594552	rs74038095	15	91712789	GTEx/v8	Nerve_Tibial	A	A	1	2.03e-09	-0.221703	1.67e-104	-	ENSG00000185518	SV2B
rs72764764	rs74038095	15	91713321	GTEx/v8	Nerve_Tibial	A	A	1	1.53e-08	-0.209634	1.67e-104	-	ENSG00000185518	SV2B
rs75859643	rs74038095	15	91713459	GTEx/v8	Nerve_Tibial	T	T	1	4.41e-05	0.281885	1.67e-104	+	ENSG00000185518	SV2B
rs74038094	rs74038095	15	91715178	GTEx/v8	Nerve_Tibial	G	G	1	8e-05	-0.156026	1.67e-104	-	ENSG00000185518	SV2B
rs11856697	rs74038095	15	91715511	GTEx/v8	Nerve_Tibial	G	G	1	6.97e-05	0.269456	1.67e-104	+	ENSG00000185518	SV2B
rs74038062	rs74038095	15	91685417	GTEx/v8	Pancreas	T	T	1	3.16e-31	1.34249	9.5e-32	+	ENSG00000185518	SV2B
rs16945257	rs74038095	15	91687159	GTEx/v8	Pancreas	G	G	1	3.83e-31	1.30441	9.5e-32	+	ENSG00000185518	SV2B
rs55697176	rs74038095	15	91687671	GTEx/v8	Pancreas	G	G	1	1.09e-30	1.26059	9.5e-32	+	ENSG00000185518	SV2B
rs16945263	rs74038095	15	91690321	GTEx/v8	Pancreas	C	C	1	2.21e-32	1.3469	9.5e-32	+	ENSG00000185518	SV2B
rs9672495	rs74038095	15	91695171	GTEx/v8	Pancreas	A	A	1	1.84e-33	1.37112	9.5e-32	+	ENSG00000185518	SV2B
rs9672505	rs74038095	15	91695362	GTEx/v8	Pancreas	A	A	1	4.82e-37	1.38156	9.5e-32	+	ENSG00000185518	SV2B
rs9672512	rs74038095	15	91695396	GTEx/v8	Pancreas	A	A	1	8.49e-35	1.39464	9.5e-32	+	ENSG00000185518	SV2B
rs59134725	rs74038095	15	91695726	GTEx/v8	Pancreas	C	C	1	2.17e-39	1.39827	9.5e-32	+	ENSG00000185518	SV2B
rs55917369	rs74038095	15	91695745	GTEx/v8	Pancreas	G	G	1	2.17e-39	1.39827	9.5e-32	+	ENSG00000185518	SV2B
rs6416561	rs74038095	15	91699075	GTEx/v8	Pancreas	A	G	1	3.67e-17	-0.770957	9.5e-32	+	ENSG00000185518	SV2B
rs74038081	rs74038095	15	91701451	GTEx/v8	Pancreas	C	C	1	1.49e-31	1.33779	9.5e-32	+	ENSG00000185518	SV2B
rs74038083	rs74038095	15	91702229	GTEx/v8	Pancreas	T	T	1	1.49e-31	1.33779	9.5e-32	+	ENSG00000185518	SV2B
rs8030384	rs74038095	15	91702472	GTEx/v8	Pancreas	A	A	1	1.69e-30	1.32444	9.5e-32	+	ENSG00000185518	SV2B
rs2078879	rs74038095	15	91703911	GTEx/v8	Pancreas	A	A	1	1.69e-30	1.32444	9.5e-32	+	ENSG00000185518	SV2B
rs55932911	rs74038095	15	91706501	GTEx/v8	Pancreas	A	A	1	1.49e-31	1.33779	9.5e-32	+	ENSG00000185518	SV2B
rs147269904	rs74038095	15	91706593	GTEx/v8	Pancreas	G	G	1	1.49e-31	1.33779	9.5e-32	+	ENSG00000185518	SV2B
rs148472235	rs74038095	15	91706820	GTEx/v8	Pancreas	T	T	1	1.49e-31	1.33779	9.5e-32	+	ENSG00000185518	SV2B
rs111917749	rs74038095	15	91707460	GTEx/v8	Pancreas	A	A	1	1.49e-31	1.33779	9.5e-32	+	ENSG00000185518	SV2B
rs59119768	rs74038095	15	91708516	GTEx/v8	Pancreas	A	A	1	3.17e-31	1.35889	9.5e-32	+	ENSG00000185518	SV2B
rs57374761	rs74038095	15	91709776	GTEx/v8	Pancreas	T	T	1	1.49e-31	1.33779	9.5e-32	+	ENSG00000185518	SV2B
rs72764757	rs74038095	15	91710667	GTEx/v8	Pancreas	T	T	1	2.04e-16	0.740369	9.5e-32	+	ENSG00000185518	SV2B
rs74038091	rs74038095	15	91711883	GTEx/v8	Pancreas	A	A	1	1.49e-31	1.33779	9.5e-32	+	ENSG00000185518	SV2B
rs59677390	rs74038095	15	91712410	GTEx/v8	Pancreas	A	A	1	1.07e-32	1.36144	9.5e-32	+	ENSG00000185518	SV2B
rs75859643	rs74038095	15	91713459	GTEx/v8	Pancreas	T	T	1	6.96e-27	1.27874	9.5e-32	+	ENSG00000185518	SV2B
rs74038095	rs74038095	15	91715408	GTEx/v8	Pancreas	A	A	1	4.71e-29	1.28277	9.5e-32	+	ENSG00000185518	SV2B
rs11856697	rs74038095	15	91715511	GTEx/v8	Pancreas	G	G	1	1.97e-29	1.29276	9.5e-32	+	ENSG00000185518	SV2B
rs6033635	rs12625907	20	13167329	GTEx/v8	Thyroid	C	C	1	1.32e-06	-0.286132	4.71e-06	-	ENSG00000101230	ISM1
Note: rsID, rs number; IndSigSNP, rsID of the independent significant SNP which has the maximum r2 with the SNP; chr, chromosome; pos, position on hg19; db: Data source of eQTLs; tissue, tissye type; p, p-value of eQTLs; signed_stats. Signed statistics, the actual value depends on the data source; FDR, false discovery rate (FDR) of eQTLs; RiskIncAllele, Risk increasing allele obtained from the in…

## Sheet: Supplementary Table S5
Supplementary Table S5 Results of the stepwise regression analyses
		△LBM- percentage
	Estimate	β value	r2	P
GPS	1.117	0.523	0.277	0.0001
BMI(kg/m2)	-0.156	-0.152	0.023	0.015
Part
Sex	-	-	-	-
Age(year)	-	-	-	-
LBM-baseline(kg)	-	-	-	-
Intercept	4.894	-	-	-
Adj. r2	0.3
Note：Part:The study participants were recruited from two cities, Beijing and Jinan. To control for potential confounding effects due to regional socioeconomic differences, the study site was included as a covariate in the statistical models using a dummy variable (Beijing = 1, Jinan = 0).
